# Supplementary material for: Development of a Tool for High‐Efficiency, Markerless and Iterative Genome Editing in Shouchella clausii
Source: Microb Biotechnol. 2026 Feb 9;19(2):e70287. doi: 10.1111/1751-7915.70287 (PMC12885165; doi:10.1111/1751-7915.70287)
Supplement: Supplementary file 2 — Data S2: mbt270287‐sup‐0002‐DataS2.gbk. [file MBT2-19-e70287-s001.gbk]

LOCUS       pM4B522                 6888 bp    DNA     circular SYN 21-OCT-2025
DEFINITION  .
ACCESSION   .
VERSION     .
KEYWORDS    .
SOURCE      synthetic DNA construct
  ORGANISM  synthetic DNA construct
REFERENCE   1  (bases 1 to 6888)
  AUTHORS   .
  TITLE     Direct Submission
  JOURNAL   Exported Oct 21, 2025 from SnapGene 8.0.3
            https://www.snapgene.com
COMMENT     Sequence Label: pM4B522
FEATURES             Location/Qualifiers
     source          1..6888
                     /mol_type="other DNA"
                     /note="color: #ffffff"
                     /organism="synthetic DNA construct"
     CDS             570..1352
                     /label=specr
                     /note="color: #ff6600; direction: RIGHT"
     rep_origin      1592..2180
                     /direction=RIGHT
                     /label=ori
                     /note="high-copy-number ColE1/pMB1/pBR322/pUC origin of 
                     replication"
                     /note="color: #ffff00"
     promoter        2300..2318
                     /label=SP6 promoter
                     /note="promoter for bacteriophage SP6 RNA polymerase"
                     /note="color: #ffffff; direction: RIGHT"
     promoter        2398..2432
                     /label=BBa_J23118
                     /note="Anderson constitutive promoter 
                     (https://parts.igem.org/Promoters/Catalog/Anderson). 
                     Measured strength relative to BBa_J223100: 0.56"
                     /note="color: #964770; direction: RIGHT"
     CDS             2462..3127
                     /label=AmilCP
                     /note="color: #000080; direction: RIGHT"
     terminator      3146..3173
                     /label=T7Te terminator
                     /note="phage T7 early transcription terminator"
                     /note="color: #ffffff; direction: RIGHT"
     promoter        complement(3329..3347)
                     /label=T7 promoter
                     /note="promoter for bacteriophage T7 RNA polymerase"
                     /note="color: #ffffff; direction: LEFT"
     CDS             3482..4159
                     /codon_start=1
                     /product="monomeric derivative of DsRed (Campbell et al.,
                     2002)"
                     /label=mRFP1
                     /note="color: #ff0000"
                     /translation="MASSEDVIKEFMRFKVRMEGSVNGHEFEIEGEGEGRPYEGTQTAK
                     LKVTKGGPLPFAWDILSPQFQYGSKAYVKHPADIPDYLKLSFPEGFKWERVMNFEDGGV
                     VTVTQDSSLQDGEFIYKVKLRGTNFPSDGPVMQKKTMGWEASTERMYPEDGALKGEIKM
                     RLKLKDGGHYDAEVKTTYMAKKPVQLPGAYKTDIKLDITSHNEDYTIVEQYERAEGRHS
                     TGA"
     misc_feature    complement(5641..6852)
                     /label=repA
                     /note="color: #a6acb3; direction: LEFT"
ORIGIN
        1 atagatttca taaagtctaa cacactagac ttatttactt cgtaattaag tcgttaaacc
       61 gtgtgctcta cgaccaaaac tataaaacct ttaagaactt tcttttttta caagaaaaaa
      121 gaaattagat aaatctctca tatcttttat tcaataatcg catccgattg cagtataaat
      181 ttaacgatca ctcatcatgt tcatatttat cagagctcgt gctataatta tactaatttt
      241 ataaggagga aaaaatatgg gcatttttag tatttttgta atcagcacag ttcattatca
      301 accaaacaaa aaataagtgg ttataatgaa tcgttaataa gcaaaattca tataaccaaa
      361 ttaaagaggg ttatagaatt cttgacattt ttcttgtgga tctgtataat aaagaataat
      421 tattaatctg tagacaaatt gtgaaaggat gtacttaaac gctaacggtc agctttattg
      481 aacagtaatt taagtatatg tccaatctag ggtaagtaaa ttgagtatca atataaactt
      541 tatatgaaca taatcaacga ggtgaaatca tgagcaattt gattaacgga aaaataccaa
      601 atcaagcgat tcaaacatta aaaatcgtaa aagatttatt tggaagttca atagttggag
      661 tatatctatt tggttcagca gtaaatggtg gtttacgcat taacagcgat gtagatgttc
      721 tagtcgtcgt gaatcatagt ttacctcaat taactcgaaa aaaactaaca gaaagactaa
      781 tgactatatc aggaaagatt ggaaatacgg attctgttag accacttgaa gttacggtta
      841 taaataggag tgaagttgtc ccttggcaat atcctccaaa aagagaattt atatacggtg
      901 agtggctcag gggtgaattt gagaatggac aaattcagga accaagctat gatcctgatt
      961 tggctattgt tttagcacaa gcaagaaaga atagtatttc tctatttggt cctgattctt
     1021 caagtatact tgtctccgta cctttgacag atattcgaag agcaattaag gattctttgc
     1081 cagaactaat tgaggggata aaaggtgatg agcgtaatgt aattttaacc ctagctcgaa
     1141 tgtggcaaac agtgactact ggtgaaatta cctcgaaaga tgtcgctgca gaatgggcta
     1201 tacctctttt acctaaagag catgtaactt tactggatat agctagaaaa ggctatcggg
     1261 gagagtgtga tgataagtgg gaaggactat attcaaaggt gaaagcactc gttaagtata
     1321 tgaaaaattc tatagaaact tctctcaatt aaggctaatt ttattgcaat aacaggtgct
     1381 tacttttaaa actactgatt tattgataaa tattgaacaa tttttgggaa gaataaagcg
     1441 tcctcttgtg aaattagaga acgctttatt actttaattt agtgaaacaa tttgtaacta
     1501 ttgatcgatc tcgagtcatg accaaaatcc cttaacgtga gttttcgttc cactgagcgt
     1561 cagaccccgt agaaaagatc aaaggatctt cttgagatcc tttttttctg cgcgtaatct
     1621 gctgcttgca aacaaaaaaa ccaccgctac cagcggtggt ttgtttgccg gatcaagagc
     1681 taccaactct ttttccgaag gtaactggct tcagcagagc gcagatacca aatactgttc
     1741 ttctagtgta gccgtagtta ggccaccact tcaagaactc tgtagcaccg cctacatacc
     1801 tcgctctgct aatcctgtta ccagtggctg ctgccagtgg cgataagtcg tgtcttaccg
     1861 ggttggactc aagacgatag ttaccggata aggcgcagcg gtcgggctga acggggggtt
     1921 cgtgcacaca gcccagcttg gagcgaacga cctacaccga actgagatac ctacagcgtg
     1981 agctatgaga aagcgccacg cttcccgaag ggagaaaggc ggacaggtat ccggtaagcg
     2041 gcagggtcgg aacaggagag cgcacgaggg agcttccagg gggaaacgcc tggtatcttt
     2101 atagtcctgt cgggtttcgc cacctctgac ttgagcgtcg atttttgtga tgctcgtcag
     2161 gggggcggag cctatggaaa aacgccagca acgcggcctt tttacggttc ctggcctttt
     2221 gctggccttt tgctcacatg ttctttcctg cgttatcccc tgattctgtg gataaccgtc
     2281 tgcaggaagg tttaaacgca tttaggtgac actatagaag tgtgtatcgc tcgagggatc
     2341 cgaattcgaa gtcttggtac ggagcgagac cggagcgaga cgggagtcac gcaggtgttg
     2401 acggctagct cagtgctagg tattgtgcta gcttgaccca ttgtttcagc caggaggttc
     2461 tatgtcagta atcgctaagc agatgacata caaggtttac atgtctggta cagtgaacgg
     2521 acactacttt gaagtagagg gcgatggtaa agggaagcct tatgaaggag agcagacggt
     2581 caagttaaca gtcaccaaag gcgggcctct gccattcgca tgggatattt taagtcctca
     2641 atgccagtat ggatctatac cattcactaa gtatccagaa gatatacctg attatgtgaa
     2701 acagagtttt cccgaaggct acacatggga acgcataatg aattttgagg acggtgctgt
     2761 gtgcacagtg agtaatgatt cttctataca gggtaattgc ttcatttatc atgtaaagtt
     2821 cagcggtctg aattttccac ctaatggtcc agtaatgcag aagaaaaccc agggttggga
     2881 gccaaacacc gagcgactgt tcgcacgcga tggtatgctc ttaggtaaca acttcatggc
     2941 tctgaagtta gagggcggtg ggcattactt atgtgaattt aagacaacgt ataaagccaa
     3001 gaagccggtg aagatgcctg gttaccacta cgttgacaga aagttggatg tcaccaacca
     3061 taataaggac tatacgtctg ttgagcaatg cgaaattagt atagccagaa aacccgtcgt
     3121 ggcataataa tactagagtc acactggctc accttcgggt gggcctttct gcgtttatat
     3181 actagagaga gaatataaaa agccagatta ttaatccggc ttttttatta tttcacctgc
     3241 aggaccatcg tctcaccatg gtctcaccat tcctgtagac ttcttaatta agacgtcaga
     3301 attctcgagg cggccgcatg tgagtctccc tatagtgagt cgtattaatt tcggtctagt
     3361 taatgtgtaa cgtaacatta gctagatttt tttattcaaa aaaatattta caaatattag
     3421 gaaatttaag tgtaaaagag ttgataaatg attatattgg gactataata taattaagga
     3481 tatggcttcc tccgaagacg ttatcaaaga gttcatgcgt ttcaaagttc gtatggaagg
     3541 ttccgttaac ggtcacgagt tcgaaatcga aggtgaaggt gaaggtcgtc cgtacgaagg
     3601 tacccagacc gctaaactga aagttaccaa aggtggtccg ctgccgttcg cttgggacat
     3661 cctgtccccg cagttccagt acggttccaa agcttacgtt aaacacccgg ctgacatccc
     3721 ggactacctg aaactgtcct tcccggaagg tttcaaatgg gaacgtgtta tgaacttcga
     3781 agacggtggt gttgttaccg ttacccagga ctcctccctg caagacggtg agttcatcta
     3841 caaagttaaa ctgcgtggta ccaacttccc gtccgatggt ccggttatgc agaaaaaaac
     3901 catgggttgg gaagcttcca ccgaacgtat gtacccggaa gacggtgctc tgaaaggtga
     3961 aatcaaaatg cgtctgaaac tgaaagacgg tggtcactac gacgctgaag ttaaaaccac
     4021 ctacatggct aaaaaaccgg ttcagctgcc gggtgcttac aaaaccgaca tcaaactgga
     4081 catcacctcc cacaacgaag actacaccat cgttgaacag tacgaacgtg ctgaaggtcg
     4141 tcactccacc ggtgcttaat aaaggcctcg atcccgcaag aggcccggca gtaccggcat
     4201 aaccaagcct atgcctacag catccagggt gacggtgccg aggatgacga tgagcgcatt
     4261 gttagatttc atacacggtg cctgactgcg ttagcaattt aactgtgata aactaccgca
     4321 ttaaagctta tcgattatgt cttttgcgca gtcggcttaa accagttttc gctggtgcga
     4381 aaaaagagtg tcttgtgaca cctaaattca aaatctatcg gtcagattta taccgatttg
     4441 attttatata ttcttgaata acatacgccg agttatcaca taaaagcggg aaccaatcat
     4501 caaatttaaa cttcattgca taatccatta aactcttaaa ttctacgatt ccttgttcat
     4561 caataaactc aatcatttct ttaattaatt tatatctatc tgttgttgtt ttctttaata
     4621 attcatcaac atctacaccg ccataaacta tcatatcttc tttttgatat ttaaatttat
     4681 taggatcgtc catgtgaagc atatatctca caagaccttt cacacttcct gcaatctgcg
     4741 gaatagtcgc attcaattct tctgttaatt atttttatct gttcataaga tttattaccc
     4801 tcatacatca ctagaatatg ataatgctct tttttcatcc taccttctgt atcagtatcc
     4861 ctatcatgta atggagacac tacaaattga atgtgtaact cttttaaata ctctaaccac
     4921 tcggcttttg ctgattctgg atataaaaca aatgtccaat tacgtcctct tgaatttttc
     4981 ttgttttcag tttcttttat tacattttcg ctcatgatat aataacggtg ctaatacact
     5041 taacaaaatt tagtcataga taggcagcat gccagtgctg tctatctttt tttgtttaaa
     5101 atgcaccgta ttcctccttt gcatattttt ttattagaat accggttgca tctgatttgc
     5161 taatattata tttttctttg attctattta atatctcatt ttcttctgtt gtaagtctta
     5221 aagtaacagc aacttttttc tcttcttttc tatctacaac tatcactgta cctcccaaca
     5281 tctgtttttt tcactttaac ataaaaaaca accttttaac attaaaaacc caatatttat
     5341 ttatttgttt ggacaatgga caatggacac ctagggggga ggtcgtagta cccccctatg
     5401 ttttctcccc taaataaccc caaaaatcta agaaaaaaag acctcaaaaa ggtctttaat
     5461 taacatctca aatttcgcat ttattccaat ttcctttttg cgtgtgatgc gctgcgtcca
     5521 ttaaaaatcc tagagctttg caaccgaaag ttaatagctg tcgctactac tttcgcttac
     5581 gctctaagta tattttaagg actgtcacac gcaaaaagtt ttctcggcat aaaagtacct
     5641 ctacatctct aaatcgtctg tacgctgttt ctcacgcttt ctatcgacct tctggacatt
     5701 atcctgtaca acatccataa actgtcccac acgctcaaat ttggaatcat taaagaattt
     5761 ctctttaagc ctattaaacc ctttctcaaa cccagggaaa ttcgccctcg cagcacgata
     5821 taaagtcact gtactagctt gaaatttctc tgatacattc aactgctcat tcaaactatc
     5881 attctctcgc tttaatttat taacctcttt acttttttcg tgatacccct ctttccatgt
     5941 attcactact tctttcaaac tctctctacg tttttttaat tcttgatttt ctgtgtaata
     6001 gtctgtgctc ttaatatttt cgtaatcatc aacaatccgt tctgcagaag agattgtttc
     6061 ttgcaggcgt tcaaattcat cagcagttaa tatctttcta ccagtctctt cacgtccaga
     6121 gaacaaacct gtacgctcat tttcataatc aaagggtttc gtagacctca tatgctctat
     6181 tccactctgt aactgcttat ttgccttctg taactcatcc ttaacttctt gcagttcctg
     6241 tttatgaaat acagtatctt tcttgtactg atccatcgct ttatgttctc gttctgtaac
     6301 ctctttggac gtgcctcttt caagttcata acctttctca ttcacatact cattaaatct
     6361 atcttgtaat tgagtaaagt ctttcttgtt gcctaactgt tcttttgcag acaatctccc
     6421 gtcctctgtt aaagggacaa aaccaaagtg catatgtggg actctttcat ccagatggac
     6481 agtcgcatac agcatatttt ccttaccgta ttcattttct agaaactcca agctatcttt
     6541 aaaaaatcgt tctatttctt ctccgcttaa atcatcaaag aaatctttat cacttgtaac
     6601 cagtccgtcc acatgtcgaa ttgcatctga ccgaatttta cgtttccctg aataattctc
     6661 atcaatcgtt tcatcaattt tatctttata ctttatattt tgtgcgttaa tcaaatcata
     6721 atttttatat gtttcctcat gatttatgtc tttattatta tagtttttat tctctctttg
     6781 attatgtctt tgtatcccgt ttgtattact tgatccttta actctggcaa ccctcaaaat
     6841 tgaatgagac atgctacacc tccggataat aaatatatat aaacgtat
//
